# Supplementary material for: Development of Peptide Targeted PLGA-PEGylated Nanoparticles Loading Licochalcone-A for Ocular Inflammation
Source: Pharmaceutics. 2022 Jan 26;14(2):285. doi: 10.3390/pharmaceutics14020285 (PMC8874979; doi:10.3390/pharmaceutics14020285)
Supplement: Supplementary file 1 [file pharmaceutics-14-00285-s001.zip]

Archive with 1 entries (1 files):
- pharmaceutics-1546037-supplementary.pdf
